# Supplementary material for: Real‐World Data of Comprehensive Cancer Genomic Profiling Tests Performed in the Routine Clinical Setting in Sarcoma
Source: Cancer Med. 2025 Aug 4;14(15):e71098. doi: 10.1002/cam4.71098 (PMC12320126; doi:10.1002/cam4.71098)
Supplement: Supplementary file 4 — Table S3: cam471098‐sup‐0004‐TableS3.xlsx. [file CAM4-14-e71098-s010.xlsx]

## Sheet: Sheet1
Supplementary Table 3. Gene list tested in each comprehensive genomic profiling test
FoundationOne® CDx cancer genome profiling, FoundationOne® Liquid CDx cancer genome profiling
ABL1	ACVR1B	AKT1	AKT2	AKT3	ALK	ALOX12B	AMER1	APC	AR
ARAF	ARFRP1	ARID1A	ASXL1	ATM	ATR	ATRX	AURKA	AURKB	AXIN1
AXL	BAP1	BARD1	BCL2	BCL2L1	BCL2L2	BCL6	BCOR	BCORL1	BCR
BRAF	BRCA1	BRCA2	BRD4	BRIP1	BTG1	BTG2	BTK	C11orf30	CALR
CARD11	CASP8	CBFB	CBL	CCND1	CCND2	CCND3	CCNE1	CD22	CD274
CD70	CD74	CD79A	CD79B	CDC73	CDH1	CDK12	CDK4	CDK6	CDK8
CDKN1A	CDKN1B	CDKN2A	CDKN2B	CDKN2C	CEBPA	CHEK1	CHEK2	CIC	CREBBP
CRKL	CSF1R	CSF3R	CTCF	CTNNA1	CTNNB1	CUL3	CUL4A	CXCR4	CYP17A1
DAXX	DDR1	DDR2	DIS3	DNMT3A	DOT1L	EED	EGFR	EP300	EPHA3
EPHB1	EPHB4	ERBB2	ERBB3	ERBB4	ERCC4	ERG	ERRFI1	ESR1	ETV4
ETV5	ETV6	EWSR1	EZH2	EZR	FAM46C	FANCA	FANCC	FANCG	FANCL
FAS	FBXW7	FGF10	FGF12	FGF14	FGF19	FGF23	FGF3	FGF4	FGF6
FGFR1	FGFR2	FGFR3	FGFR4	FH	FLCN	FLT1	FLT3	FOXL2	FUBP1
GABRA6	GATA3	GATA4	GATA6	GID4	GNA11	GNA13	GNAQ	GNAS	GRM3
GSK3B	H3F3A	HDAC1	HGF	HNF1A	HRAS	HSD3B1	ID3	IDH1	IDH2
IGF1R	IKBKE	IKZF1	INPP4B	IRF2	IRF4	IRS2	JAK1	JAK2	JAK3
JUN	KDM5A	KDM5C	KDM6A	KDR	KEAP1	KEL	KIT	KLHL6	KMT2A
KMT2D	KRAS	LTK	LYN	MAF	MAP2K1	MAP2K2	MAP2K4	MAP3K1	MAP3K13
MAPK1	MCL1	MDM2	MDM4	MED12	MEF2B	MEN1	MERTK	MET	MITF
MKNK1	MLH1	MPL	MRE11A	MSH2	MSH3	MSH6	MST1R	MTAP	MTOR
MUTYH	MYB	MYC	MYCL	MYCN	MYD88	NBN	NF1	NF2	NFE2L2
NFKBIA	NKX2-1	NOTCH1	NOTCH2	NOTCH3	NPM1	NRAS	NT5C2	NTRK1	NTRK2
NTRK3	NUTM1	P2RY8	PALB2	PARK2	PARP1	PARP2	PARP3	PAX5	PBRM1
PDCD1	PDCD1LG2	PDGFRA	PDGFRB	PDK1	PIK3C2B	PIK3C2G	PIK3CA	PIK3CB	PIK3R1
PIM1	PMS2	POLD1	POLE	PPARG	PPP2R1A	PPP2R2A	PRDM1	PRKAR1A	PRKCI
PTCH1	PTEN	PTPN11	PTPRO	QKI	RAC1	RAD21	RAD51	RAD51B	RAD51C
RAD51D	RAD52	RAD54L	RAF1	RARA	RB1	RBM10	REL	RET	RICTOR
RNF43	ROS1	RPTOR	RSPO2	SDC4	SDHA	SDHB	SDHC	SDHD	SETD2
SF3B1	SGK1	SLC34A2	SMAD2	SMAD4	SMARCA4	SMARCB1	SMO	SNCAIP	SOCS1
SOX2	SOX9	SPEN	SPOP	SRC	STAG2	STAT3	STK11	SUFU	SYK
TBX3	TEK	TERC	TERT	TET2	TGFBR2	TIPARP	TMPRSS2	TNFAIP3	TNFRSF14
TP53	TSC1	TSC2	TYRO3	U2AF1	VEGFA	VHL	WHSC1	WHSC1L1	WT1
XPO1	XRCC2	ZNF217	ZNF703
OncoGuide™ NCC Oncopanel System
ABL1	ACTN4	AKT1	AKT2	AKT3	ALK	APC	ARAF	ARID1A	ARID2
ATM	AXIN1	AXL	BAP1	BARD1	BCL2L11	BRAF	BRCA1	BRCA2	CCND1
CD274	CDK4	CDKN2A	CHEK2	CREBBP	CRKL	CTNNB1	CUL3	DDR2	EGFR
ENO1	EP300	ERBB2	ERBB3	ERBB4	ESR1	EZH2	FBXW7	FGFR1	FGFR2
FGFR3	FGFR4	FLT3	GNA11	GNAQ	GNAS	HRAS	IDH1	IDH2	IGF1R
IGF2	IL7R	JAK1	JAK2	JAK3	KDM6A	KEAP1	KIT	KRAS	MAP2K1
MAP2K2	MAP2K4	MAP3K1	MAP3K4	MDM2	MDM4	MET	MLH1	MSH2	MTOR
MYC	MYCN	NF1	NFE2L2	NOTCH1	NOTCH2	NOTCH3	NRAS	NRG1	NT5C2
NTRK1	NTRK2	NTRK3	PALB2	PBRM1	PDGFRA	PDGFRB	PIK3CA	PIK3R1	PIK3R2
POLD1	POLE	PRKCI	PTCH1	PTEN	RAC1	RAC2	RAD51C	RAF1	RB1
RET	RHOA	ROS1	SETBP1	SETD2	SMAD4	SMARCA4	SMARCB1	SMO	STAT3
STK11	TP53	TSC1	VHL
Germline reportable genes
APC	BRCA1	BRCA2	MEN1	MLH1	MSH2	MSH6	NF2	PALB2	PMS2
PTEN	RB1	RET	SMAD4	STKQQ	TP53	TSC1	TSC2	VHL
GenMine TOP
DNA panel gene list
ABCB4	ABL1	ABL2	ABRAXAS1	ACD	ACTN4	ACVR1	ACVR1B	ACVR2A	ADGRA2
AGO2	AIP	AKT1	AKT2	AKT3	ALK	ALMS1	ALOX12B	AMER1	ANKRD11
APC	APCDD1	AR	ARAF	ARFRP1	ARHGAP35	ARHGEF12	ARID1A	ARID1B	ARID2
ARID5B	ASPM	ASXL1	ASXL2	ATF7IP	ATM	ATP1A1	ATP2B3	ATP4A	ATR
ATRX	AURKA	AURKB	AXIN1	AXIN2	AXL	B2M	BABAM1	BACH1	BAP1
BARD1	BAX	BBC3	BCL10	BCL2	BCL2L1	BCL2L11(BIM)	BCL2L2	BCL6	BCOR
BCORL1	BCR	BIRC3	BLM	BMPR1A	BRAF	BRCA1	BRCA2	BRD4	BRIP1
BTG1	BTK	BUB1B	CACNA1A	CACNA1D	CALR	CARD11	CARM1	CASP10	CASP8
CASR	CBFB	CBL	CCN6	CCND1	CCND2	CCND3	CCNE1	CCNQ	CD274(PD-L1)
CD276	CD70	CD79A	CD79B	CDC42	CDC73	CDH1	CDK12	CDK4	CDK6
CDK8	CDKN1A	CDKN1B	CDKN1C	CDKN2A	CDKN2B	CDKN2C	CEBPA	CENPA	CEP57
CFTR	CHD2	CHD4	CHEK1	CHEK2	CHUK	CIC	CMTR2	CNBD1	COL22A1
COP1	COPS3	CPA1	CRACD	CRBN	CREBBP	CRKL	CRLF2	CSDE1	CSF1R
CSF3R	CTC1	CTCF	CTLA4	CTNNA1	CTNNB1	CTNND1	CTR9	CTRC	CUL3
CUL4A	CUL4B	CUX1	CXCR4	CYLD	CYP17A1	CYSLTR2	DAXX	DCC	DCUN1D1
DDB2	DDR2	DDX3X	DDX41	DGCR8	DICER1	DIS3	DIS3L2	DKC1	DLC1
DLG2	DNAJB1	DNMT1	DNMT3A	DNMT3B	DOT1L	DPYD	DROSHA	DUSP4	E2F3
EED	EGFL7	EGFR	EGLN1	EIF1AX	EIF4A2	EIF4E	ELF3	ELOC	EMSY(C11orf30)
ENO1	EP300	EPAS1	EPCAM	EPHA2	EPHA3	EPHA5	EPHA7	EPHB1	EPHB2
ERBB2(HER2)	ERBB3	ERBB4	ERCC1	ERCC2	ERCC3	ERCC4	ERCC5	ERCC6	ERF
ERG	ERRFI1	ESR1(ER)	ETV1	ETV4	ETV5	ETV6	EWSR1	EXO1	EXT1
EXT2	EZH1	EZH2	FANCA	FANCB	FANCC	FANCD2	FANCE	FANCF	FANCG
FANCI	FANCL	FANCM	FAS	FAT1	FAT3	FBXW7	FGF10	FGF12	FGF14
FGF19	FGF23	FGF3	FGF4	FGF6	FGF7	FGFR1	FGFR2	FGFR3	FGFR4
FH	FHIT	FLCN	FLNA	FLT1	FLT3	FLT4	FMN2	FOXA1	FOXL2
FOXO1	FOXP1	FPR1	FRS2	FUBP1	FYN	GAB1	GABRA6	GALNT12	GALNT14
GATA1	GATA2	GATA3	GATA4	GATA6	GEN1	GID4(C17orf39)	GJB2	GLI1	GLI2
GNA11	GNA13	GNAI2	GNAQ	GNAS	GOLGA5	GPC3	GPC4	GPS2	GREM1
GRIN2A	GRM3	GSK3B	GTF2I	H1-2(HIST1H1C)	H2AX(H2AFX)	H2BC5(HIST1H2BD)	H3-3A(H3F3A)	H3-3B(H3F3B)	H3-4(HIST3H3)
H3-5(H3F3C)	H3C1(HIST1H3A)	H3C10(HIST1H3H)	H3C11(HIST1H3I)	H3C12(HIST1H3J)	H3C13(HIST2H3D)	H3C14(HIST2H3C)	H3C2(HIST1H3B)	H3C3(HIST1H3C)	H3C4(HIST1H3D)
H3C6(HIST1H3E)	H3C7(HIST1H3F)	H3C8(HIST1H3G)	HAX1	HERC2	HGF	HIF1A	HNF1A	HOXB13	HRAS
HSD3B1	HSP90AA1	ICOSLG	ID3	IDH1	IDH2	IFNGR1	IGF1	IGF1R	IGF2
IGF2R	IKBKE	IKZF1	IL10	IL6ST	IL7R	ING1	INHA	INHBA	INPP4A
INPP4B	INPPL1	INSR	IRF1	IRF2	IRF4	IRF6	IRS1	IRS2	JAK1
JAK2	JAK3	JMJD1C	JUN	KARS1	KAT6A	KCNJ5	KDM5A	KDM5C	KDM6A(UTX)
KDM6B	KDR	KEAP1	KEL	KIF1B	KIT	KLF4	KLF5	KLF6	KLHL5
KLHL6	KMT2A(MLL)	KMT2B	KMT2C	KMT2D(MLL2)	KMT5A	KNSTRN	KRAS	LATS1	LATS2
LIN28B	LMO1	LRP1B	LYN	LZTR1	LZTS1	MAD1L1	MAD2L2	MAGI2	MALT1
MAP2K1(MEK1)	MAP2K2(MEK2)	MAP2K4	MAP3K1	MAP3K13	MAP3K14	MAP3K4	MAPK1	MAPK3	MAPKAP1
MAX	MC1R	MCC	MCL1	MDC1	MDM2	MDM4	MED12	MEF2B	MELK
MEN1	MET	MGA	MGMT	MITF	MLH1	MLH3	MLLT1	MPL	MRE11(MRE11A)
MSH2	MSH3	MSH6	MSI1	MSI2	MST1	MST1R	MTAP	MTOR	MUTYH
MYB	MYC	MYCL	MYCN	MYD88	MYEOV	MYOD1	NAF1	NBN	NCOA3
NCOR1	NEGR1	NF1	NF2	NFE2L2(Nrf2)	NFKBIA	NHP2	NKX2-1	NKX3-1	NOP10
NOTCH1	NOTCH2	NOTCH3	NOTCH4	NPM1	NRAS	NRG1	NSD1	NSD2(WHSC1)	NSD3(WHSC1L1)
NT5C2	NTHL1	NTRK1	NTRK2	NTRK3	NUF2	NUP93	ODC1	OGG1	OPCML
OTX2	PAK1	PAK3	PAK5	PALB2	PALLD	PARN	PARP1	PARP2	PARP3
PARP4	PASK	PAX5	PBK	PBRM1	PCBP1	PDCD1	PDCD1LG2	PDE4DIP	PDGFRA
PDGFRB	PDGFRL	PDK1	PDPK1	PDYN	PGR	PHF6	PHOX2B	PIK3C2B	PIK3C2G
PIK3C3	PIK3CA	PIK3CB	PIK3CD	PIK3CG	PIK3R1	PIK3R2	PIK3R3	PIM1	PINK1
PLCB4	PLCG1	PLCG2	PLK2	PMAIP1	PMS1	PMS2	PNRC1	POLD1	POLE
POLH	POLQ	POT1	PPARG	PPM1D	PPP1CB	PPP2R1A	PPP3CA	PPP4R2	PPP6C
PRDM1	PRDM14	PREX2	PRF1	PRKACA	PRKAR1A	PRKCI	PRKD1	PRKDC	PRKN(PARK2)
PRSS1	PRSS8	PSIP1	PTCH1	PTCH2	PTEN	PTGFRN	PTH1R	PTK2	PTP4A1
PTPN11	PTPN12	PTPRB	PTPRD	PTPRJ	PTPRS	PTPRT	PTPRU	QKI	RAB35
RAC1	RAC2	RAD21	RAD50	RAD51	RAD51B	RAD51C	RAD51D	RAD52	RAD54B
RAD54L	RAF1(CRAF)	RANBP2	RARA	RASA1	RB1	RBL1	RBL2	RBM10	RBM15
RECQL	RECQL4	REL	REST	RET	RFWD3	RGS7	RHBDF2	RHEB	RHOA
RICTOR	RINT1	RIT1	RNF139	RNF43	RNF6	ROBO1	ROS1	RPA1	RPL22
RPS20	RPS6KA4	RPS6KB2	RPTOR	RRAGC	RRAS	RRAS2	RRM1	RTEL1	RUNX1
RUNX1T1	RXRA	RYBP	SBDS	SDHA	SDHAF2	SDHB	SDHC	SDHD	SEC23B
SESN1	SESN2	SESN3	SETBP1	SETD2	SETDB1	SF3B1	SH2B3	SH2D1A	SHKBP1
SHOC2	SHQ1	SIX1	SIX2	SLC22A18	SLIT2	SLX4	SMAD2	SMAD3	SMAD4
SMARCA1	SMARCA4(BRG1)	SMARCB1	SMARCD1	SMARCE1	SMO	SMYD3	SNCAIP	SNRPD3	SOCS1
SOS1	SOX10	SOX17	SOX2	SOX9	SPEN	SPI1	SPINK1	SPOP	SPRED1
SPRTN	SPTA1	SRC	SRSF2	STAG2	STAT3	STAT4	STAT5A	STAT5B	STIM1
STK11(LKB1)	STK19	STK40	STN1	SUFU	SUZ12	SYK	TAF1	TAP1	TAP2
TBL1XR1	TBX3	TCF3	TCF7L2	TEK	TENT5C(FAM46C)	TERF2	TERT	TET1	TET2
TGFBR1	TGFBR2	THAP12	TIAM1	TINF2	TIPARP	TMEM127	TMPRSS2	TNFAIP3	TNFRSF14
TOP1	TOP2A	TP53	TP53BP1	TP63	TRAF2	TRAF3	TRAF7	TRIP13	TRRAP
TSC1	TSC2	TSHR	TTK	TYMS	U2AF1	UBE2T	UGT1A1	UPF1	USP22
USP8	VAV1	VEGFA	VHL	VTCN1	WRAP53	WRN	WT1	WWOX	WWTR1
XIAP	XPA	XPC	XPO1	XPO5	XRCC2	XRCC3	YAP1	YES1	ZBTB2
ZFHX3	ZMYM3	ZMYND11	ZNF217	ZNF703	ZNRF3	ZRSR2
RNA panel gene list
ABCC1	ABI1	ABI2	ABL1	ABL2	ACBD6	ACSL3	ACTB	ACTN4	ACVR2A
ADCY9	AFAP1	AFDN	AFF1	AFF3	AFF4	AGAP3	AGBL4	AGK	AGPAT5
AHCYL1	AHRR	AKAP9	AKT3	ALDH2	ALK	ANXA4	ARFIP1	ARHGAP26	ARHGEF12
ARHGEF2	ARID1A	ARMC10	ASIC2	ASPSCR1	ATF1	ATG7	ATIC	ATP1B1	AXL
BAG4	BAIAP2L1	BCOR	BCORL1	BCR	BEND2	BEND5	BICC1	BRAF	BRD3
BRD4	BTBD1	BTBD18	BTF3L4	CAMTA1	CANT1	CARS1	CASP7	CASP8AP2	CBFA2T3
CBL	CCAR2	CCDC170	CCDC6	CCDC88A	CCDC91	CCNB1IP1	CCNB3	CCND3	CD63
CD74	CDC42BPB	CDK5RAP2	CDX1	CENPK	CEP170B	CEP43	CEP85L	CEP89	CIC
CIP2A	CIT	CITED2	CLCN6	CLIP1	CLIP2	CLTC	CNTRL	COL1A1	COL6A3
CREB1	CREB3L1	CREB3L2	CREBBP	CREM	CRTC1	CRTC3	CSF1	CSGALNACT2	CT45A2
CUL1	CUX1	CYP39A1	DAB2IP	DAZL	DCTN1	DDIT3	DDX5	DGKB	DHH
DNAJB1	DPM1	DUX4	DVL2	DYNC1I2	DYRK2	EBF1	EGF	EGFR	EHF
EIF3K	ELAVL3	ELK4	ELL	EML4	EP300	EP400	EPC1	EPS15	ERBB4
ERC1	ERG	ERLIN2	ESR1(ER)	ESRP1	ETV1	ETV4	ETV5	ETV6	EWSR1
EZHIP	EZR	FAM118B	FAM131B	FBXL18	FBXO28	FCHSD1	FEV	FGFR1	FGFR1OP2
FGFR2	FGFR3	FGR	FHDC1	FHIT	FLI1	FN1	FOSB	FOXO1	FOXO3
FOXO4	FRYL	FUS	GAB2	GAS7	GATM	GGA2	GIPC2	GIT2	GLI1
GLIS2	GNAI1	GOLGA5	GPHN	GTF2I	HACL1	HERPUD1	HEY1	HIP1	HLA-A
HMGA2	HNRNPA2B1	HOOK3	IGF2BP3	INA I	NO80D	INTS4	IRF2BP2	ITPR2	JAK2
JAZF1	JPT1	KCNMB4	KCTD8	KDM2A	KDM5A	KIAA1549	KIF5B	KIRREL1	KLF17
KLHL7	KLK2	KMT2A(MLL)	KNL1	KRAS	KTN1	LAMTOR1	LASP1	LEUTX	LGR5
LMNA	LPP	LRIG3	LRP1	LRRFIP1	LSM14A	MAGI3	MAML2	MAML3	MAMLD1
MAPRE1	MAST1	MAST2	MBIP	MBOAT2	MBTD1	MCPH1	MDM2	MEAF6	MED12
MET	MKRN1	MLLT1	MLLT10	MLLT11	MLLT3	MLLT6	MN1	MRTFB	MSN
MSRB3	MUSK	MYB	MYO18A	MYO1F	MYO5A	MYRIP	MZT1	NAB2	NACC2
NCKIPSD	NCOA1	NCOA2	NCOA4	NDRG1	NF1	NFASC	NFATC1	NFATC2	NFIA
NFIB	NFIX	NONO	NOTCH1	NPM1	NR4A3	NRG1	NTRK1	NTRK2	NTRK3
NUB1	NUP107	NUP160	NUP214	NUP98	NUTM1	NUTM2A	NUTM2B	OFD1	OSBPL9
P4HA2	PATZ1	PAX3	PAX5	PAX7	PAX8	PBX1	PBX3	PCM1	PDGFB
PDGFRB	PHF1	PHGDH	PHTF2	PICALM	PJA2	PKN1	PLA2R1	PLAG1	PLPP3
PLXND1	PML	POU5F1	PPARG	PPFIBP1	PPHLN1	PRCC	PRDM10	PRKACA	PRKACB
PRKAR1A	PRKAR1B	PRKAR2A	PRKAR2B	PRKCA	PRKCB	PRKCD	PRKCE	PRRC2B	PSPH
PTPRK	PTPRZ1	PWWP2A	QKI	RAD18	RAD51B	RAF1(CRAF)	RANBP2	RARA	RBMS1
RBMS3	RELA	RELCH	RET	RGS22	RHEBL1	RNF130	RNF216	ROS1	RREB1
RRP15	RSPO3	RUNX1	RUNX1T1	RUNX2	S100A10	SARNP	SCRIB	SDC4	SEC16A
SEC31A	SEC61G	SEPTIN2	SEPTIN5	SEPTIN6	SEPTIN8	SEPTIN9	SET	SFPQ	SH3GL1
SHTN1	SLC12A7	SLC26A6	SLC34A2	SLC3A2	SLC43A3	SLC44A1	SLC45A3	SMARCA5	SMARCB1
SND1	SNRNP25	SORBS2	SP3	SPNS1	SQSTM1	SRF	SRGAP3	SS18	SS18L1
SSBP2	SSH2	SSX1	SSX2	SSX4	SSX4B	ST7	STAT6	STIL	STRN
STRN3	SUZ12	SYCP1	TACC1	TACC3	TADA2A	TAF15	TAL1	TANC2	TBCK
TBL1XR1	TCEA1	TCF12	TCF3	TCF7L2	TECR	TERT	TET1	TFE3	TFG
THADA	TLE5	TMBIM4	TMCC1	TMPRSS2	TOP3A	TP53	TP63	TPM3	TPM4
TPR	TRIM24	TRIM27	TRIM33	TRIO	UBE2L3	USH1G	USP10	USP6	VCL
VGLL2	VGLL4	VTI1A	WASF2	WIF1	WT1	WWTR1	YAP1	YWHAE	YY1
ZC3H7B	ZC3HAV1	ZCCHC8	ZFC3H1	ZFP36	ZFTA	ZFYVE19	ZKSCAN1	ZMYM2	ZNF207
ZNF384	ZNF444	ZNF618	ZNF703	ZSCAN30
Exon skipping
BRAF	CTNNB1	EGFR	ERBB2(HER2)	MET
Gene expression
ALK	BRCA1	BRCA2	CD274(PD-L1)	CDK4	EGFR	ERBB2(HER2)	ESR1(ER)	FGFR1	FGFR2
FGFR3	KIT	MDM2	MET	MLH1	MSH2	MSH6	MYC	NTRK1	NTRK2
NTRK3	PDGFRA	PDGFRB	PGR	RET	ROS1	TERT
Germline reportable genes
APC	ATM	BMPR1A	BRCA1	BRCA2	BRIP1	CDH1	CDKN2A	CHEK2	EPCAM
GREM1	MEN1	MLH1	MSH2	MSH6	MUTYH	NBN	NF1	NF2	PALB2
PMS2	POLD1	POLE	PTEN	RAD51C	RAD51D	RB1	RET	SDHA	SDHAF2
SDHB	SDHC	SDHD	SMAD4	STK11 (LKB1)	TP53	TSC1	TSC2	VHL	WT1
