# Supplementary material for: Real‐World Data of Comprehensive Cancer Genomic Profiling Tests Performed in the Routine Clinical Setting in Sarcoma
Source: Cancer Med. 2025 Aug 4;14(15):e71098. doi: 10.1002/cam4.71098 (PMC12320126; doi:10.1002/cam4.71098)
Supplement: Supplementary file 8 — Table S7: cam471098‐sup‐0008‐TableS7.xlsx. [file CAM4-14-e71098-s002.xlsx]

## Sheet: Sheet1
Supplementary Table 7. Profiling of Genomic Alterations
Patients	Age	Histology	Genes 1	AA changes 1a	AA changes 1b	Genes 2	AA changes 2a	AA changes 2b	Genes 3	AA changes 3a	AA changes 3b	Genes 4	AA changes 4a	AA changes 4b	Genes 5	AA changes 5a	AA changes 5b	Genes 6	AA changes 6a	AA changes 6b	Genes 7	AA changes 7a	AA changes 7b	Genes 8	AA changes 8a	AA changes 8b	Amplification 1	Amplification 2	Amplification 3	Amplification 4	Amplification 5	Amplification 6	Amplification 7	Amplification 8	Amplification 9	Amplification 10	Amplification 11	Loss 1	Loss 2	Loss 3	Loss 4
1	15	ASPS
2	68	LMS	TP53	R248Q		MSH2	R711*		PTEN	R233*		APC	A199V		MSH3	K383fs*32		ATRX	1049fs*1	R175H	RB1	R661W		NTRK1	R593W		CCNE1	CUL4A
3	34	MGCT																																				CDKN2A	CDKN2B	MTAP
4	45	AR																									FGFR4
5	29	SEF																									FGFR1	RAD21	NSD3
6	23	EP	SMARCB1	splice site 501-1G>A																							EPHA3											SMARCB1
7	53	SFT	TP53	G245S	splice site 559+1G>T	PALB2	V895fs*10
8	23	ASPS
9	50	DDLPS	KEAP1	P318L																							CDK4	MDM2
10	64	LMS	TP53	H214R		RB1	K63*		BRAD4	P978_P980del																	C17orf39
11	42	MRLS	APC	E251K		PIK3CA	C420R		TERT	promoter -124C>T
12	26	MPNST	NF1	V1021fs*1	Y489C																						CCND2	FGF23	FGF6	IGF1R	KDM5A	RAF1						CDKN2A	CDKN2B	MTAP	TP53
13	66	SFT	TP53	R213*		TERT	promoter -124C>T		RB1	G100fs*11
14	58	ULMS	TP53	V173E		ATRX	S25*																															BRCA2
15	75	CH																																				CDKN2A	CDKN2B
16	46	OS	KDM6A	L725fs*4																																		CDKN2A	CDKN2B
17	76	CS
18	53	AR																									CDK4
19	38	EP																																				SMARCB1
20	78	SFT
21	58	DDLPS																									CDK4	MDM2
22	45	SS
23	45	MRLS	CDK8	Q377del		PIK3CA	N1068fs*5		RNF43	A752T		TERT	promoter -124C>T
24	50	LMS	ATR	T46fs*14		PTEN	splice site 802-1G>A
25	56	US	TP53	R273P	P278T
26	40	EMC	PMS2	Q160*
27	63	LMS	TP53	E11Q		RB1	R73fs*31		KEL	E239*																												FAS	PTEN
28	40	MFS	ATRX	I1480fs*10		CHEK2	R137*																				JUN											RB1	TP53
29	32	US	TP53	R306*		SDHA	M1T		TET2	A277T		PIK3CA	H1047I
30	70	MPNST																																				CDKN2A	CDKN2B	MTAP	EED
31	50	DDLPS	TP53	splice site 97-1G>A																							TERC	PRKCI										RB1	PTEN
32	38	MPNST	TP53	N200fs*47	G245S																																	CDKN2A	CDKN2B
33	57	DDLPS																									MDM2	CDK4	JUN
34	48	ULMS	TP53	E171*		ATRX	S1387*																															RB1
35	80	DDLPS																									MDM2	CDK4	CD274	PDCD1LG2	ESR1
36	75	DDLPS	DNMT3A	V649fs*1
37	44	MRLS	NOTCH3	C939fs*2		PIK3CA	E545A	C604R	PTEN	Y377fs*39		TERT	promoter -124C>T
38	69	OS	TP53	C238Y																							CCND3	MYC	RAD21	RICTOR								CDKN2A	CDKN2B	MTAP	EED
39	42	DDLPS																									MDM2	CDK4
40	73	US	TP53	splice site 993+1G>A																							ZNF703											RB1
41	63	DDLPS																									MDM2	CDK4	ESR1
42	73	SS
43	65	OS	NF1	M1988fs*24		NF2	Q337fs*9																															CDKN2A	CDKN2B	MTAP	BCOR
44	37	OS	TP53	G154fs*16		NF2	L316fs*14																				PDGFRA	KDR	KIT	SDHB	RAC1							RB1
45	70	MFS	TP53	V73fs*68		CDKN2A	A4_P11del	Y220H																			CCNE1											PTEN	FAS
46	65	ULMS	TP53	R174fs*5		NF1	W426*	D49H																														NF1	RB1
47	72	DDLPS	AXIN1	R146Q		CDKN2A	C72G																				MDM2	CDK4	CCND2	FGF23	FGF6	MCL1	PIK3CB
48	53	DDLPS																									MDM2	CDK4	CD274	PDCD1LG2	JUN	JAK2
49	65	OS	CDKN2A	R80*	Y44fs*76	H3F3A	G35R
50	48	ULMS	ATRX	E853fs*17																																		TP53
51	51	LMS	TP53	D49H		PTEN	W111*		BRCA1	A1843P	H214R
52	78	CH																									HGF											CDKN2A
53	67	ULMS	DAXX	Q187fs*32																																		CDKN2A	CDKN2B	MTAP	RB1
54	67	GIST	KIT	K558_G565>R	A829P																																	CDKN2A	CDKN2B	MTAP
55	42	MRLS	FGF14	A236V		TERT	c.-124C>T
56	36	IS	NF2	R467K																							EGFR	AURKA	CDK4	MDM2	GNAS	CARD11	RAC1	PTPRO	PMS2	KDM5A		CDKN2A	CDKN2B	MTAP	TEK
57	70	DDLPS																									CDK4	MDM2	NTRK1
58	55	ULMS																									RICTOR											RB1
59	8	OS																									BCL2L2	CCNE1
60	11	OS																									CCND3	VEGFA										MAP2K4
61	54	MRLS	PIK3CA	N345K		TERT	c.-124C>T
62	76	US	TP53	V173L		TERT	promoter -124C>T																				KIT	PDGFRA	KDR									PTEN	CDKN2A
63	52	EWS	ASXL1	G646fs*12
64	46	MFS	TP53	splice site 559+2T>A																																		NF1
65	44	IMT	TP53	R175H		MAP3K13	N868fs*6		KRAS	G12S		PIK3CA	N1044Y
66	60	ULMS																									JUN											CDKN2A	CDKN2B
67	50	LMS	TP53	Q165*
68	58	MRLS	PIK3CA	H1047R		TERT	c.-146C>T
69	44	ULMS	TP53	R248W		ATRX	Q883fs*13																															RB1
70	77	DDLPS																									MDM2	ERBB3	RAD21	CDK4
71	75	ULMS	TP53	D49fs*74	Y234*	ATRX	C627*
72	77	LMS	TP53	R209fs*6		RB1	splice site 1695+2_1695+6delTAAGT		TET2	H1868Y		MUTYH	splice site 892-2A>G														MET											PTEN
73	76	MFS																									C17orf39	MCL1										RB1	TP53
74	57	ULMS	TP53	K132M																																		RB1	PTEN
75	49	ULMS	TP53	M237V		NF1	Q1298*		FANCG	splice site 307+1G>C
76	43	MPNST	FGFR1	N546K		NF1	splice site 7458-2A>G		NF2	Q538*		PIK3CA	R38C		PTCH1	V442fs*14	W387*	PTPN11	A72V
77	19	OS
78	64	DDLPS	FGF14	A236V																							CDK4	MDM2	MYC	IGF1R	LYN	RAD21
79	12	OS	RB1	L809fs*14																							MCL1											TP53
80	60	ULMS	NF2	R467K																																		ATRX	CDKN2A	CDKN2B	MTAP
81	32	MCS
82	48	UPS																									FGFR1	MYC	RAD21									NF1
83	77	DDLPS																									MDM2	CDK4	BCL2	AXL	AURKA	AKT2	ZNF217					ATRX
84	75	CS	IDH1	R132C
85	79	MRLS	TP53	A159_M160insRVRA
86	65	DDLPS																									CDK4	MDM2	CCND3
87	68	US	TP53	R196*	V218L																																	CDKN2A
88	50	ULMS																																				CDKN2C	CIC
89	65	DFSP
90	54	LMS																																				TP53
91	77	US	TP53	G199*		IDH2	R140Q		PDGFRB	N666K		IDH1	R132H														CDK4	MDM2										CDKN2A	CDKN2B
92	39	MRLS	PTEN	S113fs*22
93	76	US	PDGFRB	W566R		RB1	N505fs*2
94	53	DDLPS	STAT3	D661Y																																		CDKN2A	CDKN2B	MTAP	CREBBP
95	44	LMS	TP53	E286V		RB1	c.2451_2489+122>CC
96	75	CS	TP53	G199E		GNAS	R201H		SETD2	L514fs*64																	KIT	PDGFRA	CDK4	CCND3	KDR	VEGFA
97	38	ULMS	MLL2	C5092Y																																		BRCA2	RB1
98	73	EH																																				CDKN2A	CDKN2B
99	35	LMS	DIS3	D458N		PDGFRB	N666K
100	63	ULMS	TP53	L26fs*18		ATRX	T1172fs*15																															RB1
101	60	ULMS	TP53	V203fs*44		GABRA6	W437C																															RB1
102	55	MPNST	TP53	R273H		NF1	splice site 3871-2A>G	L2163*																														CDKN2A	CDKN2B	MTAP
103	49	LMS	ATRX	splice site 5787-1G>C		EZH2	R213H		FLT3	Y693C		MUTYH	splice site 892-2A>G																									PTEN	RAD51C	RB1	TP53
104	13	OS																									AURKB	C17orf39	CCND1	CDK4	FGF19	FGF3	FGF4
105	54	MRLS	SMARCB1	L91*
106	10	OS																									CDK4	ERBB3	MYC
107	41	ULMS	TP53	V172F		ARID1A	Q482*																															ATRX
108	67	DDLPS	CDKN2C	R15fs*4																							CDK4	MDM2	PRKCI	TERC	ZNF217
109	59	EMC	AXIN1	T656M
110	20	OS																									CCNE1	RICTOR
111	70	AS	TP53	C135Y		RB1	c.2663+2T>C																				CCND3
112	78	LMS																									AURKB											TP53
113	59	DFSP																									PDGFRB
114	50	LMS	TP53	c.652_672+119del140																																		RB1
115	60	DDLPS																									CDK4	MDM2	JUN									ATRX
116	54	CS	TP53	R249_P250>T		RB1	V654M																				BRD4
117	18	ASPS	MUTYH	c.892-2A>G
118	71	CH	DNMT3A	Q231*
119	63	CH
120	77	CS
121	49	SS	MLH1	c.1668-3C>A
122	65	US	TP53	R175H
123	13	MPNST	NF1	splice site 6819+1G>T	V1757fs*8
124	23	ES	CDKN2A	R80*		FAT3	D3315V		SOX17	S18I		STAG2	L825Ifs*41
125	21	BCOR
126	56	EMC	CUL4B	K203N		FUBP1	I429V		LATS2	A561V
127	53	MPNST
128	38	SS	ARHGAP35	Q928*		GOLGA5	R472Q		IGF2R	G1900S
129	74	OS	TP53BP1	G1302C
130	40	IMT	DNMT3A	R598*		AR	L56_L57del
131	66	MRLS	IGF1R	R365L
132	65	US	MLH1	I94F		SETDB1	E781G
133	36	ASPS	ERBB4	H162Y		TET1	P636A
134	68	US	TP53	P1128Cfs*67		INSR	L1226R		KDM5A	E136*		FLNA	Y126Pfs*41		U2AF1	V115I		ZFHX3	T769S
135	62	PR	TP53	L145Pfs*29		KMT2C	A4315V		PGR	N312I		PREX2	C390Y		RAD51	L249P		STIM1	V396A		EP300	P1267L					JUN	CCND3	CDK6
136	81	DDLPS	TP53	R213*		RB1	R262W		MSI2	M51L																	MDM2	CDK4	GLI1	FRS2	IGF1
AA; Amino acid
AR; Alveolar rhabdomyosarcoma
AS; Angiosarcoma
ASPS; Alveolar soft part sarcoma
BCOR; Sarcoma with BCOR genetic alterations
CH; Chordoma
CS; Chondrosarcoma
DDLPS; Dedifferentiated liposarcoma
DFSP; Dermatofibrosarcoma protuberans
EH; Epithelioid hemangioendothelioma
EMC; Extraskeletal myxoid chondrosarcoma
EP; Epithelioid sarcoma
ES; Ewing sarcoma of bone
EWS; Ewing sarcoma of soft tissue
GIST; Gastrointestinal stromal tumor
IMT; Inflammatory myofibroblastic tumor
IS; Intimal sarcoma
LMS; Leiomyosarcoma
MCS; Mesenchymal chondrosarcoma
MFS; Myxofibrosarcoma
MGCT; Malignant giant cell tumor of bone
MPNST; Malignant peripheral nerve sheath tumor
MRLS; Myxoid/round-cell liposarcoma
OS; Osteosarcoma
PR; Pleomorphic rabdomyosarcoma
SEF; Sclerosing epithelioid fibrosarcoma
SFT; Solitary fibrous tumor
SS; Synovial sarcoma
ULMS; Uterine leiomyosarcoma
UPS; Undifferentiated pleomorphic sarcoma
US; Undifferentiated sarcoma
We created a list of mutated genes for each patient using a cancer genome panel, labeling them as Gene 1, Gene 2, Gene 3, etc. Some genes had multiple mutations, so we named them as AA changes 1a, 1b for Gene1, and AA changes 2a, 2b for Gene2, and so on.
