# Supplementary material for: Real‐World Data of Comprehensive Cancer Genomic Profiling Tests Performed in the Routine Clinical Setting in Sarcoma
Source: Cancer Med. 2025 Aug 4;14(15):e71098. doi: 10.1002/cam4.71098 (PMC12320126; doi:10.1002/cam4.71098)
Supplement: Supplementary file 16 — Table S15: cam471098‐sup‐0016‐TableS15.xlsx. [file CAM4-14-e71098-s004.xlsx]

## Sheet: Sheet1
Supplementary table 15 Germline findings
Age	Sex	Histology	CGP	Genes	Allele frequency	Variant	Pathogenic variant	PGPV/GPV (CGP)	Phenotypes	Family history	Genetic testing (germline confirmation)	Personal histoly	Treatment for germline finding
51	F	LMS	F1CDx	BRCA1	0.473	NM_007294: c.5527G>C (p.A1843P)		PGPV	Hereditary breast and ovarian cancer	Mother; Breast cancer	Patient	-	Patient; Surveilance
										Maternal aunt; Gastric cancer, Pancreatic cancer	Single-site testing		Patient's younger sister; Risk-reducing salpingo-oophorectomy
							Missense			Maternal grandfather; Gastric cancer	BRCA1: c.5527G>C (p.A1843P)
										Maternal grandmother; Gastric cancer, Breast cancer
										Paternal aunt; Gastric cancer	Patient's younger sister
										Paternal grandfather; Gastric cancer	Single-site testing
										Paternal grandmother; Gastric cancer	BRCA1: c.5527G>C (p.A1843P)
58	F	ULMS	F1CDx	BRCA2	-	chr13:32832341-32999021del (exons 1-27)	Loss	PGPV	-	Paternal uncle; Neck cancer	-	-	-
										Maternal female cousin; Breast cancer
38	F	ULMS	F1CDx	BRCA2	-	chr13:32832341-32999021del (exons 1-27)	Loss	PGPV	-	-	-	-	-
36	F	IS	F1CDx	BRCA2::NBEA	-	chr13:32914549-32914907 (rearrangement exon 11)	Rearrangement	PGPV	-	Father; Bladder cancer	-	-	-
				BRCA2::HS6ST3		chr13:32914384-32914750 (rearrangement exon 11)	Rearrangement			Paternal grandmother; Gastric cancer
59	M	DFSP	F1CDx	RAD51C	-	chr17:52094131-56774172 (rearrangement exon 3)		PGPV	-	Paternal aunt; Lung cancer	Single-site testing
							Rearrangement			Paternal grandfather; Pancreatic cancer	RAD51C; negative
										Paternal grandmother; Colon cancer
49	F	LMS	F1CDx	RAD51C	-	chr17:56,809,810-56,811,595del (exons 8-9)	Loss	PGPV	-	-	-
12	F	OS	F1CDx	RB1	0.76	NM_000321: c.2424delinsATATAAAGTTTCAGAAGGTCTGCCTT (p.L809fs*14)		PGPV	Retinoblastoma	-	RB screening RB1: c.2424delinsATATAAAGTTTCAGAAGG TCTGCCTT (p.L809fs*14)	Retinoblastoma	-
							truncating
37	F	OS	F1CDx	RB1	-	chr13:48951047-48958446del (exons 13-17)	Loss	PGPV			-	1Y.O; Retinoblastoma	-
32	F	US	F1CDx	TP53	0.762	NM_000546: c.916C>T (p.R306*)	Truncating	PGPV	-	-	Single-site testing	-	-
				SDHA	0.544	NM_004168: c.2T>C (p.M1T)	Missense				TP53; negative
26	F	MPNST	F1CDx	NF1	0.166	NM_001042492: c.3060delA (p.V1021fs*1)	Truncating	PGPV	Neurofibromatosis type 1	Mother; NF1, Breast cancer, Thyroid cancer	-	-	-
				NF1	0.457	NM_001042492: c.1466A>G (p.Y489C)	Missense			Maternal grandmother; Neurofibromatosis type 1
										Maternal aunt; Brain tumor
43	M	MPNST	F1CDx	NF1	0.909	NM_001042492: c.7458-2A>G	Truncating	PGPV	Neurofibromatosis type 1	Mother: Neurofibromatosis type 1	-	Renal cell carcinoma	-
55	M	MPNST	F1CDx	NF1	0.896	NM_001042492.2: c.3871-2A>G	Truncating	PGPV	Neurofibromatosis type 1	Father; Neurofibromatosis type 1	-	-	-
					0.051	NM_001042492.2: c.6488T>A (p.L2163*)	Truncating			Older brother; Neurofibromatosis type 1
49	M	SS	NCC Oncopanel	MLH1	Non-tumor part; 10.0%	NM_000249: c.1668-3C>A		GPV	-	-	-	-	-
					Tumor part; 14.0 %		Truncating
65	F	US	NCC Oncopanel	TP53	Non-tumor part; 28.6%	NM_000546: c.524G>A (p.R175H)		GPV	-	-	-	-	-
					Tumor part; 63.3 %		Missense
74	F	OS	GenMine TOP	PMS2	Non-tumor part; 42.1%	NM_000535: c.51_55del ( p.I18Sfs*34)		GPV	-	Older sister; Thyroid cancer	-	-	-
					Tumor part; 46.8%		Truncating
DFSP; Dermatofibrosarcoma protuberans
IS; Intimal sarcoma
LMS; Leiomyosarcoma
MPNST; Malignant peripheral nerve sheath tumor
OS; Osteosarcoma
SS; Synovial sarcoma
US; Undifferentiated sarcoma
CGP; comprehensive cancer genomic profiling
F1CDx; FoundationOne® CDx cancer genome profiling
GenMine TOP; GenMine TOP® Cancer Genome Profiling System
NCC Oncopanel; OncoGuide™ NCC Oncopanel System
PGPVs; presumed germline pathogenic variants
GPVs; germline pathogenic variants
BC; Breast cancer
